# Supplementary material for: Evaluation of feature projection techniques in object grasp classification using electromyogram signals from different limb positions
Source: PeerJ Comput Sci. 2022 May 6;8:e949. doi: 10.7717/peerj-cs.949 (PMC9138131; doi:10.7717/peerj-cs.949)
Supplement: Supplemental Information 1 — Our feature data set consists of original EMG features from object grasp and their projection by PCA, LDA, SRELM, and t-SNE projection techniques. Moreover, example code of figure 4 and 5 are included. [file peerj-cs-08-949-s001.zip]

Archive with 26 entries (26 files):
- Data_and_Example_Code/Read me.txt
- Data_and_Example_Code/LDAtrain_dt.mat
- Data_and_Example_Code/PCAtest_dt.mat
- Data_and_Example_Code/Normtest_dt.mat
- Data_and_Example_Code/PCAtrain_dt.mat
- Data_and_Example_Code/LDAtest_dt.mat
- Data_and_Example_Code/SRELMtrain_dt.mat
- Data_and_Example_Code/SRELMtest_dt.mat
- Data_and_Example_Code/Normtrain_dt.mat
- Data_and_Example_Code/TSNEtest_dt.mat
- Data_and_Example_Code/TSNEtrain_dt.mat
- Data_and_Example_Code/Example_code_of_feature_projection.m
- Data_and_Example_Code/Example_Feature_projection_scatter_plot_SI_MSA_calculation_fig4.m
- Data_and_Example_Code/pcaproject.m
- Data_and_Example_Code/modiSIcal.m
- Data_and_Example_Code/MHdis.m
- Data_and_Example_Code/plot_ellipse.m
- Data_and_Example_Code/MSAcal2.m
- Data_and_Example_Code/RIcal.m
- Data_and_Example_Code/MSAcal.m
- Data_and_Example_Code/LDAprojection.m
- Data_and_Example_Code/SIcal.m
- Data_and_Example_Code/LDAclassModeling2.m
- Data_and_Example_Code/MinMax_Tr.m
- Data_and_Example_Code/modiMHdis.m
- Data_and_Example_Code/Example_Feature_projection_scatter_plot_SI_MSA_calculation_fig5.m
