# Supplementary material for: Evaluation of feature projection techniques in object grasp classification using electromyogram signals from different limb positions
Source: PeerJ Comput Sci. 2022 May 6;8:e949. doi: 10.7717/peerj-cs.949 (PMC9138131; doi:10.7717/peerj-cs.949)
Supplement: Supplemental Information 1 — Our feature data set consists of original EMG features from object grasp and their projection by PCA, LDA, SRELM, and t-SNE projection techniques. Moreover, example code of figure 4 and 5 are included. [file peerj-cs-08-949-s001.zip › Data_and_Example_Code/Read me.txt]

Example data sets of original feature and projected feature are available on file name

 'Norntrain_dt.mat' // original train feature
 'Norntest_dt.mat' // original test feature
 'PCAtrain_dt.mat' // PCA train projected feature
 'PCAtest_dt.mat' // PCA test projected feature
 'LDAtrain_dt.mat' // LDA train projected feature
 'LDAtest_dt.mat' // LDA test projected feature
 'SRELMtrain_dt.mat' // SRELM train projected feature
 'SRELMtest_dt.mat' // SRELM test projected feature
 'TSNEtrain_dt.mat' // TSNE train projected feature
 'TSNEtest_dt.mat' // TSNE test projected feature.

Example code of feature projection is available on file name 'Example_code_of_feature_projection'.
Example code of scatter plot and calculation of SI and MSA are available on file name
 'Example_Feature_projection_scatter_plot_SI_MSA_calculation_fig4' and
 'Example_Feature_projection_scatter_plot_SI_MSA_calculation_fig5'
for figure 4 and 5, respectively.

All of example code need to compile on MatLab 2018 up to.
