# Supplementary material for: Evaluation of feature projection techniques in object grasp classification using electromyogram signals from different limb positions
Source: PeerJ Comput Sci. 2022 May 6;8:e949. doi: 10.7717/peerj-cs.949 (PMC9138131; doi:10.7717/peerj-cs.949)
Supplement: Supplemental Information 1 — Our feature data set consists of original EMG features from object grasp and their projection by PCA, LDA, SRELM, and t-SNE projection techniques. Moreover, example code of figure 4 and 5 are included. [file peerj-cs-08-949-s001.zip › Data_and_Example_Code/Example_code_of_feature_projection.m]

load('Normtrain_dt.mat'); %% Load training data set
load('Normtest_dt.mat');  %% Load testing data set

Fold_No = 1;
feaWoLbTrianData = Normtrain_dt(:,1:end-2,Fold_No);
classLableTrData = Normtrain_dt(:,end,Fold_No);
classLbTrData_p = Normtrain_dt(:,end-1,Fold_No);
feaWoLbTestData =  Normtest_dt(:,1:end-2,Fold_No);
classLableTsData = Normtest_dt(:,end,Fold_No);
classLbTsData_p = Normtest_dt(:,end-1,Fold_No);

 %% PCA Modeling %%
    traindata = feaWoLbTrianData;
    testdata = feaWoLbTestData;
    No_fea = 4;
    [fea_trainPCA, fea_testPCA, coeff, eigVal, full_coeff, ori_eigVal]= pcaproject(traindata,testdata,No_fea);
    PCAtrain_dt(:,:,Fold_No) = [fea_trainPCA, classLbTrData_p, classLableTrData];
    PCAtest_dt(:,:,Fold_No) = [fea_testPCA, classLbTsData_p, classLableTsData];
    
    %% LDA Modeling %%
    traindata_wo_lable = feaWoLbTrianData;
    traindata_lable = classLableTrData;
    testdata_wo_lable = feaWoLbTestData;
    Class_vector = [1 2 3 4 5];
    [trainLDA, testLDA, LDAcoeff]= LDAprojection(traindata_wo_lable,traindata_lable,testdata_wo_lable,Class_vector);
        
    LDAtrain_dt(:,:,Fold_No) = [trainLDA, classLbTrData_p, classLableTrData];
    LDAtest_dt(:,:,Fold_No) = [testLDA, classLbTsData_p, classLableTsData];
    
    %% SRELM Modeling %%
    load('SRELMtrain_dt.mat'); %% Load training data set
    load('SRELMtest_dt.mat');  %% Load testing data set
    
    %% t-SNE Modeling %%
    traindata = Normtrain_dt(:,1:end-2,Fold_No);
    testdata = Normtest_dt(:,1:end-2,Fold_No);
    inputData = [traindata; testdata];
    [Y,loss] = tsne(inputData,'Algorithm','exact','NumDimensions',4);
    
    TSNEtrain_dt(:,:,Fold_No) = [Y(1:trR,:) Normtrain_dt(:,end-1:end,Fold_No)];
    TSNEtest_dt(:,:,Fold_No) = [Y(trR+1:end,:) Normtest_dt(:,end-1:end,Fold_No)];
    
