# Supplementary material for: Evaluation of feature projection techniques in object grasp classification using electromyogram signals from different limb positions
Source: PeerJ Comput Sci. 2022 May 6;8:e949. doi: 10.7717/peerj-cs.949 (PMC9138131; doi:10.7717/peerj-cs.949)
Supplement: Supplemental Information 1 — Our feature data set consists of original EMG features from object grasp and their projection by PCA, LDA, SRELM, and t-SNE projection techniques. Moreover, example code of figure 4 and 5 are included. [file peerj-cs-08-949-s001.zip › Data_and_Example_Code/pcaproject.m]

function [trainPCA, testPCA, coeff, eigVal, full_coeff, ori_eigVal,meanVectr]=pcaproject(traindata,testdata,No_fea)
      
% traindata: original training data without class label
% testdata:  original training data without class label
% No_fea: Number of principal feature

[sam_si fea_si] =size(traindata);
cov_matrix = cov(traindata);
[ei_vec, ei_val] = eig(cov_matrix);
 ei_val2 = eig(cov_matrix);
 [B,I] = sort(ei_val2,'descend'); 
 eigVal  = B;
 for i = 1:fea_si
    full_coeff(:,i) = ei_vec(:,I(i));
 end
%  full_coeff = ei_vec(:,I);
 coeff = full_coeff(:,1:No_fea);
 ori_eigVal =ei_val2; 
 
 mm = mean(traindata);
 mean_vec_tr = ones(sam_si,1)*mm;
 
 mm_ts = mean(testdata);
 [sam_ts, fea_ts] = size(testdata);
 mean_vec_ts = ones(sam_ts,1)*mm_ts;
        
 trainPCA = (traindata-mean_vec_tr)*coeff;
 testPCA = (testdata-mean_vec_ts)*coeff;
 meanVectr = mm;
 
