# Supplementary material for: Evaluation of feature projection techniques in object grasp classification using electromyogram signals from different limb positions
Source: PeerJ Comput Sci. 2022 May 6;8:e949. doi: 10.7717/peerj-cs.949 (PMC9138131; doi:10.7717/peerj-cs.949)
Supplement: Supplemental Information 1 — Our feature data set consists of original EMG features from object grasp and their projection by PCA, LDA, SRELM, and t-SNE projection techniques. Moreover, example code of figure 4 and 5 are included. [file peerj-cs-08-949-s001.zip › Data_and_Example_Code/MHdis.m]

function MHij = MHdis(MeanVector, class_COV, class_vec)
 % MeanVector = mean of feature of each class (class x fea)
 % class_COV = class covarian (fea x fea x classes)
 % class_vec = vector of classes
 Lc = length(class_vec);
 MHij = zeros(Lc,Lc);
  for i = 1:Lc
      for j =1:Lc
          difMeanij = MeanVector(i,:) - MeanVector(j,:);
          tdifMeanij = difMeanij';
          Cl_cov_inv = inv(class_COV(:,:,i));
          aMH = difMeanij*Cl_cov_inv;
          bMH = aMH*tdifMeanij;
          MHij(j,i) = sqrt(abs(bMH));
      end
  end
