# Supplementary material for: Evaluation of feature projection techniques in object grasp classification using electromyogram signals from different limb positions
Source: PeerJ Comput Sci. 2022 May 6;8:e949. doi: 10.7717/peerj-cs.949 (PMC9138131; doi:10.7717/peerj-cs.949)
Supplement: Supplemental Information 1 — Our feature data set consists of original EMG features from object grasp and their projection by PCA, LDA, SRELM, and t-SNE projection techniques. Moreover, example code of figure 4 and 5 are included. [file peerj-cs-08-949-s001.zip › Data_and_Example_Code/plot_ellipse.m]

function plot_ellipse(data,cl)
% Calculate the eigenvectors and eigenvalues
covariance = cov(data);
[eigenvec, eigenval ] = eig(covariance);

% Get the index of the largest eigenvector
[largest_eigenvec_ind_c, r] = find(eigenval == max(max(eigenval)));
largest_eigenvec = eigenvec(:, largest_eigenvec_ind_c);

% Get the largest eigenvalue
largest_eigenval = max(max(eigenval));

% Get the smallest eigenvector and eigenvalue
if(largest_eigenvec_ind_c == 1)
    smallest_eigenval = max(eigenval(:,2))
    smallest_eigenvec = eigenvec(:,2);
else
    smallest_eigenval = max(eigenval(:,1))
    smallest_eigenvec = eigenvec(1,:);
end

% Calculate the angle between the x-axis and the largest eigenvector
angle = atan2(largest_eigenvec(2), largest_eigenvec(1));

% This angle is between -pi and pi.
% Let's shift it such that the angle is between 0 and 2pi
if(angle < 0)
    angle = angle + 2*pi;
end

% Get the coordinates of the data mean
avg = mean(data);

% Get the 95% confidence interval error ellipse
chisquare_val = 2.4477;
theta_grid = linspace(0,2*pi);
phi = angle;
X0=avg(1);
Y0=avg(2);
a=chisquare_val*sqrt(largest_eigenval);
b=chisquare_val*sqrt(smallest_eigenval);

% the ellipse in x and y coordinates 
ellipse_x_r  = a*cos( theta_grid );
ellipse_y_r  = b*sin( theta_grid );

%Define a rotation matrix
R = [ cos(phi) sin(phi); -sin(phi) cos(phi) ];

%let's rotate the ellipse to some angle phi
r_ellipse = [ellipse_x_r;ellipse_y_r]' * R;

% Draw the error ellipse
plot(r_ellipse(:,1) + X0,r_ellipse(:,2) + Y0,'-', 'Color', cl)
