# Supplementary material for: Evaluation of feature projection techniques in object grasp classification using electromyogram signals from different limb positions
Source: PeerJ Comput Sci. 2022 May 6;8:e949. doi: 10.7717/peerj-cs.949 (PMC9138131; doi:10.7717/peerj-cs.949)
Supplement: Supplemental Information 1 — Our feature data set consists of original EMG features from object grasp and their projection by PCA, LDA, SRELM, and t-SNE projection techniques. Moreover, example code of figure 4 and 5 are included. [file peerj-cs-08-949-s001.zip › Data_and_Example_Code/RIcal.m]

function [RIval, RImatrix] = RIcal(train_dtwlb, test_dtwlb, class_vec)
% train_dtelb = (sample x feature+position+class x fold)
[samTr, LfeaTr, NflTr] = size(train_dtwlb);
Nclass = length(class_vec);
Ntrial = NflTr;
[samTs, LfeaTs, NflTs] = size(test_dtwlb);
subMH = zeros(Ntrial,Nclass);

  for k = 1:Ntrial
      InputwoLable_tr = train_dtwlb(:,1:end-2,k);
      ClasslabelVec = class_vec;
      Class_tr = train_dtwlb(:,end,k);
      
      [Covar_tr, Class_covar_tr, Meanvec_tr, Pivec_tr]=LDAclassModeling2(InputwoLable_tr,Class_tr,ClasslabelVec);
      
      
      InputwoLable_ts = test_dtwlb(:,1:end-2,k);
      ClasslabelVec = class_vec;
      Class_ts = test_dtwlb(:,end,k);
      
      [Covar_ts, Class_covar_ts, Meanvec_ts, Pivec_ts]=LDAclassModeling2(InputwoLable_ts,Class_ts,ClasslabelVec);
      
      for j =1:Nclass
          difMean =Meanvec_tr(j,:) - Meanvec_ts(j,:);
          tdifMean = difMean';
          Cl_cov_inv = inv(Class_covar_tr(:,:,j));
          aMH = difMean*Cl_cov_inv;
          bMH = aMH*tdifMean;
          subMH(k,j) =0.5 * sqrt(bMH);
      end
      
      clearvars difMean tdifMean Cl_cov_inv aMH bMH
  end
  RImatrix = subMH;
  RIval = mean(mean(subMH));
