# Supplementary material for: Evaluation of feature projection techniques in object grasp classification using electromyogram signals from different limb positions
Source: PeerJ Comput Sci. 2022 May 6;8:e949. doi: 10.7717/peerj-cs.949 (PMC9138131; doi:10.7717/peerj-cs.949)
Supplement: Supplemental Information 1 — Our feature data set consists of original EMG features from object grasp and their projection by PCA, LDA, SRELM, and t-SNE projection techniques. Moreover, example code of figure 4 and 5 are included. [file peerj-cs-08-949-s001.zip › Data_and_Example_Code/MSAcal.m]

function [MSAval subMSA]= MSAcal(train_dtwlb, class_vec)
% train_dtwlb = train_dt;
% class_vec = 1:5;
% train_dtelb = (sample x feature+position+class x fold)
[samTr, LfeaTr, NflTr] = size(train_dtwlb);
Nclass = length(class_vec);
Ntrial = NflTr;
subMSA = zeros(Ntrial,Nclass);

 for k = 1:Ntrial
      InputwoLable_tr = train_dtwlb(:,1:end-2,k);
      ClasslabelVec = class_vec;
      Class_tr = train_dtwlb(:,end,k);
      
      [Covar_tr, Class_covar_tr, Meanvec_tr, Pivec_tr]=LDAclassModeling2(InputwoLable_tr,Class_tr,ClasslabelVec);
      
      for j =1:Nclass
          
          [EigVec,EigVal] = eig(Class_covar_tr(:,:,j));
          trEigVal = EigVal * ones(LfeaTr-2,1);
          MaxEigVal = max(trEigVal);
          MajorAxis_L = find(trEigVal == MaxEigVal);
          MajorAxis = EigVec(:,MajorAxis_L);
          MajorAxGeo = geomean(abs(MajorAxis));
          subMSA(k,j) = MajorAxGeo;
          clearvars EigVec EigVal trEigVal MaxEigVal MajorAxis_L MajorAxis MajorAxGeo
      end
      clearvars InputwoLable_tr Class_covar_tr Class_tr
 end
         
MSAval = mean(mean(subMSA));
