# Supplementary material for: Evaluation of feature projection techniques in object grasp classification using electromyogram signals from different limb positions
Source: PeerJ Comput Sci. 2022 May 6;8:e949. doi: 10.7717/peerj-cs.949 (PMC9138131; doi:10.7717/peerj-cs.949)
Supplement: Supplemental Information 1 — Our feature data set consists of original EMG features from object grasp and their projection by PCA, LDA, SRELM, and t-SNE projection techniques. Moreover, example code of figure 4 and 5 are included. [file peerj-cs-08-949-s001.zip › Data_and_Example_Code/LDAprojection.m]

function [trainLDA, testLDA, LDAcoeff]= LDAprojection(traindata_wo_lable,traindata_lable,testdata_wo_lable,Class_vector)


%% find mean vector Row is each class, column is feature
%  and find within-class scatter (Sw)

LenClass=length(Class_vector);
[LenSample, LenFea]=size(traindata_wo_lable);
classMeanVector=zeros(LenClass,LenFea);
Pre = zeros(LenClass,1);
nPre = zeros(LenClass,1);
Sw_c = zeros(LenFea,LenFea,LenClass);

for Nc=1:LenClass
    
    Locat=find(traindata_lable==Class_vector(Nc));
    Pre(Nc) = length(Locat)/LenSample; % Find Preriod vector
    nPre(Nc) = length(Locat); % Find number of sub class samplr
    SubFea=traindata_wo_lable(Locat,:);
%     Sw_c(:,:,Nc) = cov(SubFea);
    Sw_c(:,:,Nc) = cov(SubFea).*length(Locat);
    for Nfea=1:LenFea
        classMeanVector(Nc,Nfea)=mean(SubFea(:,Nfea));
    end
    clearvars SubFea;
end

Sw = sum(Sw_c,3);


%% find between-class scatter (Sb)

allMeanVector = mean(traindata_wo_lable);
allMeanVector_matrix = ones(LenClass,1)*allMeanVector;
classMeanVector_diff_mean = classMeanVector-allMeanVector_matrix;

sb = zeros(LenFea,LenFea,LenClass);
for Ncc = 1:LenClass
    sb(:,:,Ncc) = nPre(Ncc).*(classMeanVector_diff_mean(Ncc,:)'*classMeanVector_diff_mean(Ncc,:));
end

Sb = sum(sb,3);

invSw = inv(Sw);
invSwSb = invSw*Sb;
[v,d] = eig(invSwSb);
dd = d*ones(LenFea,1);
[B,I] = sort(dd,'descend'); 
eigVal  = B;
w = v(:,I);
W = w(:,1:LenClass-1);

tr_output = W'* traindata_wo_lable';
trainLDA = tr_output';

ts_output = W'* testdata_wo_lable';
testLDA = ts_output';
LDAcoeff = W;
