# Supplementary material for: Evaluation of feature projection techniques in object grasp classification using electromyogram signals from different limb positions
Source: PeerJ Comput Sci. 2022 May 6;8:e949. doi: 10.7717/peerj-cs.949 (PMC9138131; doi:10.7717/peerj-cs.949)
Supplement: Supplemental Information 1 — Our feature data set consists of original EMG features from object grasp and their projection by PCA, LDA, SRELM, and t-SNE projection techniques. Moreover, example code of figure 4 and 5 are included. [file peerj-cs-08-949-s001.zip › Data_and_Example_Code/SIcal.m]

function SI  = SIcal(MeanVector, class_COV, class_vec)

% MeanVector = mean of feature of each class (class x fea)
 % class_COV = class covarian (fea x fea x classes)
 % class_vec = vector of classes
 Lc = length(class_vec);
 MHij = MHdis(MeanVector, class_COV, class_vec);
 [Mr Ml] = size(MHij);
 HalfMH = 0.5*MHij;
 
 MHmax = max(HalfMH);
 for j = 1:Mr
     for i = 1:Ml
         if j == i
             aHalfMH(j,i) = MHmax(i);
         else
             aHalfMH(j,i) =  HalfMH(j,i);
         end
     end
 end
 minSI = min(aHalfMH)
 SI = sum(minSI);
 
 
