# Supplementary material for: Evaluation of feature projection techniques in object grasp classification using electromyogram signals from different limb positions
Source: PeerJ Comput Sci. 2022 May 6;8:e949. doi: 10.7717/peerj-cs.949 (PMC9138131; doi:10.7717/peerj-cs.949)
Supplement: Supplemental Information 1 — Our feature data set consists of original EMG features from object grasp and their projection by PCA, LDA, SRELM, and t-SNE projection techniques. Moreover, example code of figure 4 and 5 are included. [file peerj-cs-08-949-s001.zip › Data_and_Example_Code/LDAclassModeling2.m]

function [Covar, Class_covar, Meanvec, Pivec]=LDAclassModeling2(InputwoLable,ClasslabelVec,Class)

%% find mean vector Row is each class, column is feature
LenClass=length(Class);
[LenSample, LenFea]=size(InputwoLable);
MeanVector=zeros(LenClass,LenFea);
Pre = zeros(LenClass,1);
for Nc=1:LenClass
    
    Locat=find(ClasslabelVec==Class(Nc));
    Pre(Nc) = length(Locat)/LenSample; % Find Preriod vector
    SubFea=InputwoLable(Locat,:);
    for Nfea=1:LenFea
        MeanVector(Nc,Nfea)=mean(SubFea(:,Nfea));
    end
end

%% Find covarian matrix


for Nc=1:LenClass
    Locat=find(ClasslabelVec==Class(Nc));
    lenLacat=length(Locat);
    diff_meanvec=ones(lenLacat,1)*MeanVector(Nc,:);
    Name1=['diffInput_c' int2str(Nc)];
    eval([ Name1 '= InputwoLable(Locat,:)-diff_meanvec;']);
end

Class_covar=zeros(LenFea,LenFea,LenClass);
    for ii=1:LenClass
        Name3=['diffInput_c' int2str(ii)];
        Name2=['Covar_c' int2str(ii)];
        eval(['A=' Name3 ';']);
        eval([ Name2 ' = (transpose(A)*A)/length(Locat);']);
        eval(['Class_covar(:,:,ii)=' Name2 ';']);
        if ii ==1 
            Covar = Covar_c1*Pre(1);
        else
            eval(['Covar = Covar+(' Name2 '*Pre(ii));']);
        end
    end
      Meanvec = MeanVector;
      Pivec = Pre;
