# Supplementary material for: Evaluation of feature projection techniques in object grasp classification using electromyogram signals from different limb positions
Source: PeerJ Comput Sci. 2022 May 6;8:e949. doi: 10.7717/peerj-cs.949 (PMC9138131; doi:10.7717/peerj-cs.949)
Supplement: Supplemental Information 1 — Our feature data set consists of original EMG features from object grasp and their projection by PCA, LDA, SRELM, and t-SNE projection techniques. Moreover, example code of figure 4 and 5 are included. [file peerj-cs-08-949-s001.zip › Data_and_Example_Code/MinMax_Tr.m]

function [OutPut, MinF, MaxF] = MinMax_Tr(Xi,yMax,yMin)
[Lrow,Lcol,Ldi]=size(Xi);
OutPut = zeros(Lrow,Lcol,Ldi);

MinF = zeros(1,Lcol);
MaxF = zeros(1,Lcol);
for j=1:Lcol
    
    Xmax=max(max(Xi(:,j)));
    Xmin=min(min(Xi(:,j)));
     
    Absy=(yMax-yMin);
        
    MinF(1,j) = Xmin;
    MaxF(1,j) = Xmax;
    
    for i=1:Lrow
        
        AA = (Xmax-Xmin);
        if AA == 0
            OutPut(i,j) = 0;
        else
        
            OutPut(i,j) = (Absy*(Xi(i,j)-Xmin)/AA)+yMin;
        end
        
    end
end
