# Supplementary material for: Evaluation of feature projection techniques in object grasp classification using electromyogram signals from different limb positions
Source: PeerJ Comput Sci. 2022 May 6;8:e949. doi: 10.7717/peerj-cs.949 (PMC9138131; doi:10.7717/peerj-cs.949)
Supplement: Supplemental Information 1 — Our feature data set consists of original EMG features from object grasp and their projection by PCA, LDA, SRELM, and t-SNE projection techniques. Moreover, example code of figure 4 and 5 are included. [file peerj-cs-08-949-s001.zip › Data_and_Example_Code/Example_Feature_projection_scatter_plot_SI_MSA_calculation_fig5.m]

clear all;

fll=1

pj = {'PCA' 'LDA' 'TSNE' 'SRELM'}

picl = {'(a)' '(b)' '(c)' '(d)'}


figure;

for pjn = 1:4
    
PjName = pj{pjn};

NameLoadtr = [PjName 'train_dt' '.mat']
load(NameLoadtr);
NameLoadts = [PjName 'test_dt' '.mat'];
load(NameLoadts);

 eval(['train_dt = ' PjName 'train_dt;']);
 eval(['test_dt = ' PjName 'test_dt;']);
 
eval(['train_dt = ' PjName 'train_dt;']);
 eval(['test_dt = ' PjName 'test_dt;']);
 
 [trR trC trF] = size(train_dt);
 [tsR tsC tsF] = size(test_dt);
TsP = 2:10;
TsM = 1:5;


%%

classFea = test_dt(:,end-1:end,fll);
feature_plot = test_dt(:,1:end-2,fll);
% if pjn == 1
%     Nx = 6; Ny = 18;
% else
    Nx = 1; Ny = 2;
% end

% MarkerEdgeColor
m1 = 'r'
m2 = round([102 204 0]./256,4)
m3 = round([0 0 255]./256,4) % blue
m4 = round([255 128 0]./256,4)% orenge
m5 = round([255 51 255]./256,4)% puple

mnX = min(min(feature_plot(:,Nx)));
mxX = max(max(feature_plot(:,Nx)));
mnY = min(min(feature_plot(:,Ny)));
mxY = max(max(feature_plot(:,Ny)));
YL = [mnY-abs(0.1*(mxY-mnY)) mxY+abs(0.2*(mxY-mnY))];
XL = [mnX-abs(0.1*(mxX-mnX)) mxX+abs(0.1*(mxX-mnX))];


 
subplot(2,2,pjn);
for i=1:length(TsP)
 ii = TsP(i);
%  iipp = find(pici == ii)
 
    for j = 1:5
        a = find(classFea(:,1)==ii);
         b = find(classFea(:,2)==j);
         C = intersect(a,b);
         D = feature_plot(C,:);
         switch ii
         case 2
             switch j
                 case 1
                     scatter(D(:,Nx),D(:,Ny),'.','MarkerEdgeColor',m1);
                 case 2
                     scatter(D(:,Nx),D(:,Ny),'.','MarkerEdgeColor',m2);
                 case 3
                     scatter(D(:,Nx),D(:,Ny),'.','MarkerEdgeColor',m3);
                 case 4
                     scatter(D(:,Nx),D(:,Ny),'.','MarkerEdgeColor',m4);
                 case 5
                     scatter(D(:,Nx),D(:,Ny),'.','MarkerEdgeColor',m5);
             end
            
         case 3
            switch j
                 case 1
                     scatter(D(:,Nx),D(:,Ny),'o','MarkerEdgeColor',m1);
                 case 2
                     scatter(D(:,Nx),D(:,Ny),'o','MarkerEdgeColor',m2);
                 case 3
                     scatter(D(:,Nx),D(:,Ny),'o','MarkerEdgeColor',m3);
                 case 4
                     scatter(D(:,Nx),D(:,Ny),'o','MarkerEdgeColor',m4);
                 case 5
                     scatter(D(:,Nx),D(:,Ny),'o','MarkerEdgeColor',m5);
             end
        case 4
            switch j
                 case 1
                     scatter(D(:,Nx),D(:,Ny),'*','MarkerEdgeColor',m1);
                 case 2
                     scatter(D(:,Nx),D(:,Ny),'*','MarkerEdgeColor',m2);
                 case 3
                     scatter(D(:,Nx),D(:,Ny),'*','MarkerEdgeColor',m3);
                 case 4
                     scatter(D(:,Nx),D(:,Ny),'*','MarkerEdgeColor',m4);
                 case 5
                     scatter(D(:,Nx),D(:,Ny),'*','MarkerEdgeColor',m5);
             end
        case 5
            switch j
                 case 1
                     scatter(D(:,Nx),D(:,Ny),'h','MarkerEdgeColor',m1);
                 case 2
                     scatter(D(:,Nx),D(:,Ny),'h','MarkerEdgeColor',m2);
                 case 3
                     scatter(D(:,Nx),D(:,Ny),'h','MarkerEdgeColor',m3);
                 case 4
                     scatter(D(:,Nx),D(:,Ny),'h','MarkerEdgeColor',m4);
                 case 5
                     scatter(D(:,Nx),D(:,Ny),'h','MarkerEdgeColor',m5);
             end
        case 6
            switch j
                 case 1
                     scatter(D(:,Nx),D(:,Ny),'d','MarkerEdgeColor',m1);
                 case 2
                     scatter(D(:,Nx),D(:,Ny),'d','MarkerEdgeColor',m2);
                 case 3
                     scatter(D(:,Nx),D(:,Ny),'d','MarkerEdgeColor',m3);
                 case 4
                     scatter(D(:,Nx),D(:,Ny),'d','MarkerEdgeColor',m4);
                 case 5
                     scatter(D(:,Nx),D(:,Ny),'d','MarkerEdgeColor',m5);
             end
        case 7
            switch j
                 case 1
                     scatter(D(:,Nx),D(:,Ny),'^','MarkerEdgeColor',m1);
                 case 2
                     scatter(D(:,Nx),D(:,Ny),'^','MarkerEdgeColor',m2);
                 case 3
                     scatter(D(:,Nx),D(:,Ny),'^','MarkerEdgeColor',m3);
                 case 4
                     scatter(D(:,Nx),D(:,Ny),'^','MarkerEdgeColor',m4);
                 case 5
                     scatter(D(:,Nx),D(:,Ny),'^','MarkerEdgeColor',m5);   
             end
        case 8
            switch j
                 case 1
                     scatter(D(:,Nx),D(:,Ny),'x','MarkerEdgeColor',m1);
                 case 2
                     scatter(D(:,Nx),D(:,Ny),'x','MarkerEdgeColor',m2);
                 case 3
                     scatter(D(:,Nx),D(:,Ny),'x','MarkerEdgeColor',m3);
                 case 4
                     scatter(D(:,Nx),D(:,Ny),'x','MarkerEdgeColor',m4);
                 case 5
                     scatter(D(:,Nx),D(:,Ny),'x','MarkerEdgeColor',m5);    
             end
        case 9 
            switch j
                 case 1
                     scatter(D(:,Nx),D(:,Ny),'+','MarkerEdgeColor',m1);
                 case 2
                     scatter(D(:,Nx),D(:,Ny),'+','MarkerEdgeColor',m2);
                 case 3
                     scatter(D(:,Nx),D(:,Ny),'+','MarkerEdgeColor',m3);
                 case 4
                     scatter(D(:,Nx),D(:,Ny),'+','MarkerEdgeColor',m4);
                 case 5
                     scatter(D(:,Nx),D(:,Ny),'+','MarkerEdgeColor',m5);    
             end
        case 10
            switch j
                 case 1
                     scatter(D(:,Nx),D(:,Ny),'s','MarkerEdgeColor',m1);
                 case 2
                     scatter(D(:,Nx),D(:,Ny),'s','MarkerEdgeColor',m2);
                 case 3
                     scatter(D(:,Nx),D(:,Ny),'s','MarkerEdgeColor',m3);
                 case 4
                     scatter(D(:,Nx),D(:,Ny),'s','MarkerEdgeColor',m4);
                 case 5
                     scatter(D(:,Nx),D(:,Ny),'s','MarkerEdgeColor',m5);    
             end
         end
    hold on;
     
    end
    clearvars C D;
end
    
    for j2 = 1:5
        BB = find(classFea(:,2)==j2);
        D2 = feature_plot(BB,:);
    
        Data = D2(:,[Nx,Ny]);
        eval (['cl = m' int2str(j2) ';']); 
        plot_ellipse(Data,cl);
        hold on;
        clearvars BB D2; 
    end
      
    grid on;
    
%     xlabel('Feature 1');
%     ylabel('Feature 2');
%     title(sprintf('%s',PjName)); 
    xlim(XL);
    ylim(YL);
    
%     if pjn == 1
%        title('Non-reduction');  
%        xltex = sprintf('MAV of EMG channel No. 6\n %s', picl{pjn});
%        xlabel(xltex);
%        ylabel('SSC of EMG channel No. 6');
%     else
       title(sprintf('%s',PjName));  
       xltex = sprintf('Feature 1\n %s', picl{pjn});
       xlabel(xltex);
       ylabel('Feature 2');
%     end
 
    set(gca,'FontSize',11);
    set(gca,'FontName','times new roman');
    
    
     %% ¤Ó¹Ç¹ RI ·Ø¡ subset à·ÕÂº¡Ñº¢éÍÁÙÅ train
    Trdt = train_dt(:,[Nx Ny],fll);
    trdtwlb = [Trdt train_dt(:,end-1:end,fll)];
    Class_vec = [1 2 3 4 5];
    Tsdt = feature_plot(:,[Nx Ny]);
   [RIval, RImatrix] = RIcal(trdtwlb, [Tsdt classFea(:,:)], Class_vec);
    
   [Covar, Class_covar, Meanvec, Pivec]=LDAclassModeling2(Tsdt,classFea(:,end),Class_vec);
    aSI  = SIcal(Meanvec, Class_covar,Class_vec)
    bSI  =  modiSIcal(Meanvec, Class_covar,Class_vec)
    [NrTsdt, MinF, MaxF] = MinMax_Tr(Tsdt,1,-1);
    MSA  =  MSAcal2([NrTsdt test_dt(:,end-1:end,fll)] ,Class_vec)

    
    difX = mxX-mnX;
    difY =mxY-mnY;
    txx = mnX + abs((difX*0.05));
    tyy = mxY+ abs((difY*0.15));
    textpara = sprintf(' SI = %.2f, MSA = %.3f',bSI,MSA)
    
    
    te = text(txx,tyy,textpara);
    te(1).FontSize = 11;
    te(1).FontName = 'times new roman';
    

    
end  
